# Supplementary material for: A meta-analysis of the efficacy of limus-coated balloons vs. paclitaxel-coated balloons for coronary artery disease
Source: Front Cardiovasc Med. 2026 Jul 14;13:1872397. doi: 10.3389/fcvm.2026.1872397 (PMC13408383; doi:10.3389/fcvm.2026.1872397)
Supplement: Supplementary file 1 [file Datasheet1.xlsx]

## Sheet: Sheet1
参考文献编码	第一作者	发表年份	发表期刊	国家/地区	随机方法	盲法	多中心	腔内影像	例数		治疗血管例数		用药		抗栓策略		年龄		性别				病变类型		治疗成功率		晚期管腔丢失LLL（节段内*）		晚期管腔丢失（病灶内）		晚期管腔丢失例数（节段内）		晚期管腔丢失例数（病变内）		后期管腔扩大(LLE）		节段内增益		二元再狭窄		狭窄百分比		QRF<0.8		晚期管腔丢失(非劣性检验,病灶内）		晚期管腔丢失(非劣性检验,节段内）		靶血管血运重建
									实验组（SCB)	对照组(PCB)	实验组	对照组	实验组	对照组			实验组	对照组	实验组		对照组		实验组	对照组	实验组	对照组	实验组	对照组	实验组	对照组	实验组	对照组	实验组	对照组	实验组	对照组	实验组	对照组	实验组	对照组	实验组	对照组	实验组	对照组	实验组	对照组	实验组	对照组	实验组
																			男	女	男	女
1	Bruno Scheller	2024		德国	不详	单盲	是	否	35	35	39	37	西罗莫司（4ug/mm2,赋形剂丁基羟基甲苯）	紫杉醇药物球囊（3ug/mm2）	阿司匹林+氯吡格雷		66±9	67±12	30	5	27	8	原发病变	原发病变	38/39	35/37	0.11±0.37 mm(31/34)	0.04±0.39 mm(28/32)	0.13±0.39(31/34)	0.03±0.41(28/32)	/	/	/	/	44%（34）	56%（32）	/	/	2/39(6月）	2/37			/	/	0.13(−0.01 to 0.27)/33	0.03(−0.11 to 0.17)/32	0.11(−0.02 to 0.25)/32	0.04/(−0.10 to 0.17)/32	2/35（12月）
2	Kai Ninomiya	2021		欧洲	不详（预扩成功后随机分组）	否	是	OCT/FFR	61(56)	60(53)	66(61)	63(56)	西罗莫司（晶体涂层）	紫杉醇药物球囊	不详		70（63-74)	67 (59-72)	55	6	50	10	原发病变（小血管直径小于2.75mm)	原发病变（小血管直径小于2.75mm)	64/66	61/63	0.29±0.48（61）	0.01±0.31（56）	0.32±0.47（61）	0.00±0.32（56）	/	/	/	/	30%（61）	53.7%（56）	0.24±0.40 mm(61)	0.45±0.36 mm（56)	20/61	7/56			13/61	5/56	/	/	/	/	6/61
3	Wan Azman Wan Ahmad	2022		马来西亚	密闭信封法（预扩成功后随机分组）	单盲	是	否	35	35	37	38	西罗莫司（4ug/mm2,赋形剂丁基羟基甲苯）	紫杉醇药物球囊	阿司匹林+氯吡格雷		60±11	59±12	26	9	30	5	原发病变	原发病变	36/37	37/38	0.10±0.32 mm（37）	0.01±0.33 mm（36）	0.12±0.63（37	0.03±0.76（36）	12/37	21/36	13/37	18/36	/	/	/	/	3/37	1/36			/	/	0.11(-0.01 to 0.23)/37	0.05 (-0.08 to 0.17）/36	0.10(-0.01 to 0.21）/37	0.01 （-0.10 to 0.13)/36	0/35(12y月）
4	Rosli Mohd Ali	2019		马来西亚	密闭信封法	单盲	是	否	25	25	26	25	西罗莫司（晶体涂层，4ug/mm2）	紫杉醇药物球囊（3ug/mm2）	阿司匹林+氯吡格雷		61.6± 11.7	58.6 ±12.5	22	3	19	6	药物洗脱支架支架内再狭窄	支架内再狭窄			0.17±0.55 mm/24	0.21±0.54 mm/23	0.25± 0.58/24	0.28 ± 0.51/23	0/25	0.04																	0.12
5	Leos Pleva	2025		捷克	机置换区组法	单盲	是	否	72	73	79	79	西罗莫司（磷脂封装纳米颗粒技术，1.27 mg/mm²）	紫杉醇药物球囊（碘普胺涂层3μg/mm2)	双抗6个月		69.7±9.6	68.0±10.6	56	16	59	14	药物支架及金属裸支架内再狭窄	药物支架及金属裸支架内再狭窄			0.596±0.83/79（未剔除失访数据，所有）	0.62±0.781/79											25/79	24/79									19/72
																											0.411±0.856/36(BMS)	0.614±0.802/39
																											0.736±0.799/43（DES）	0.626±0.771/40（DES）
																											0.451±0.776/21（局限性病变）	0.500±0.560/37
6																											0.694±0.853/58（非局限性病变）	0.738±0.901/42（非局限性病变）
7	Yundai Chen	2024		中国	计算机生成（预扩成功后）	单盲	是	部分OCT	138	137	152	153	比奥莫司（3 μg/mm²，环氧乙烷）	紫杉醇（3 μg/mm²）	阿司匹林+氯吡格雷或体格瑞咯（双抗1月后使用阿司匹林		63.64±8.90	64.24±8.84	103	35	101	36	支架内再狭窄（药物洗脱统支架）	支架内再狭窄（药物洗脱支架）	148/153	149/152（1例围收手术期心肌梗死）	0.23±0.37 /150（9月）	0.25±0.35/151	0.25±0.40 /150	0.27±0.39/151							1.04±0.59/150	1.02±0.54/151	17/150	20/151									23/138
8	Robert A. Byrne, MB BCH,	2025		欧洲	网络的电子病例报告表和计算机生成	单盲	是	否	135	67	135	67	比奥莫司（3 mg/mm²，晶体涂层，聚环氧乙烷）	紫杉醇			68.9 ± 9.8	68.3 ±10.4	110	25	52	15	支架内再狭窄（裸支架+药物洗脱统支架）	支架内再狭窄（裸支架+药物洗脱统支架）			0.54± 0.62/121（135）(6月）	0.20 ±0.54/55（67）	0.69±0.62/121(135)(6月）	0.31±0.54/55(67）									41/121（节段及支架内）	6/55(节段内） 5/55(支架内）									28/135
9	Haiwei Liu	2025		中国	交互式网络响应系统（预处理成功）	单盲	是	否	130	128	149	141	西罗莫司（4ug/mm2）	紫杉醇（3 μg/mm²）	不详		63.8± 9.3	63.7± 8.5	95	35	97	31	支架内再狭窄（药物支架）		130/130（治疗成功率） 129/130(临床成功率）	128/128 127/128	0.37±0.48 mm/103（112）	0.30±0.38 mm/107（120）											20/112	18/120									15/130
10	You Zhou	2025		中国	计算机生成序列	单盲	是	否	91	94			西罗莫司（4ug/mm2，硬脂酸镁与丁羟甲苯）	3 μg/mm²，碘海醇基质			66 (60-71)	65 (57-69)	69	22	69	25	分叉病变		90/91	94/94													4/91	12/94	30.5%±16.1%/91	33.5%±16.2%/94							3/114
11	Bruno Scheller	2022		德国/瑞士/马来西亚	中心分层的密闭信封法（预扩成功后）	单盲	是	否	50	51	52	52	西罗莫司（4ug/mm2）	紫杉醇（3 μg/mm²）	阿司匹林+氯吡格雷		67±12	63±12	43	7	39	12	支架内再狭窄（药物支架）				0.26±0.60 mm/52（意向） 0.26 ± 0.61/50（符合方案）	0.25±0.57 mm/52（意向） 0.20 ± 0.52(符合方案）	0.30±0.61/52（意向） 0.30 ± 0.65/50（符合方案）	0.30±0.61/52(意向） 0.25 ± 0.50（符合方案）											21.0 ± 23.0/50	16.3 ± 15.6/50							8/50
[truncated: 13 more columns]

## Sheet: Sheet2
Included study.	First author	Year	Journal of Publication	Region	Random method	Allocation hidden	Blind method	Multicenter	Intracavitary imaging	Patiens		Vessels		Ballons		Ages		Gender				Lesion type		Vessel diameter (mm)		Follow-up duration(m)		Clinical procedural success		In-segment LLL（ITT）		In-lesion LLL(ITT)		In-segment LLL（PP）		In-lesion LLL(PP)		In-segment MLD(ITT)		In-lesion MLD(ITT)		In-segment MLD(PP)		In-lesion MLD(PP)		LLE		In-segment binary restenosis rate
										Limus-DCB	PCB	Limus-DCB	PCB	Limus-DCB	PCB	Limus-DCB	PCB	Limus-DCB		PCB						Angiographic	Clinical	Limus-DCB	PCB	Limus-DCB	PCB	Limus-DCB	PCB	Limus-DCB	PCB	Limus-DCB	PCB	Limus-DCB	PCB	Limus-DCB	PCB	Limus-DCB	PCB	Limus-DCB	PCB	Limus-DCB	PCB	Limus-DCB	PCB
																		Male	Fmale	Male	Fmale
1	Bruno Scheller	2024	EuroIntervention	Germany/Switzerland	Unknown (Random grouping after successful pre-expansion)	/	Blind method for analysts	Yes	No	35	35	39	37	B. Braun SCB	B. Braun PCB	66±9	67±12	30	5	27	8	de novo（SA、UA)		≥2.5		6	12	/	/	0.11±0.37/39	0.04±0.39/37	0.13±0.39/39	0.03±0.41/37	/	/	/	/	2.15±0.42/39	2.13±0.56/37	2.19±0.42/39	2.16±0.59/37	/	/	/	/	15/34	18/32	/	/
2	Kai Ninomiya	2023	JACC: CARDIOVASCULAR INTERVENTIONS	Europe	Unknown (Random grouping after successful pre-expansion)	/	Blind method for analysts	Yes	OCT/FFR	61	60	66	63	MagicTouch SCB	B. Braun PCB	70（63-74)	67 (59-72)	55	6	50	10	de novo（stable ACS、SA)		2.0-2.75		6	10	58/61	59/60	/	/	/	/	0.29±0.48/61	0.01±0.31/56	0.32±0.47/61	0.00±0.32/56	/	/	/	/	/	/	1.22±0.37/61	1.36±0.32/56	18/61	30/56	20/61	7/56
3	Wan Azman Wan Ahmad	2022	JACC: CARDIOVASCULAR INTERVENTIONS	Malaysia	Closed envelope method(Random grouping after successful pre-expansion)	/	Blind method for analysts	Yes	No	35	35	37	38	B. Braun SCB	B. Braun PCB	60±11	59±12	26	9	30	5	de novo		≥2.5		6	12	/	/	0.10±0.32/37）	0.01±0.33/36	0.11±0.36/37	0.05±0.97/36	/	/	/	/	1.92± 0.47/37	2.01±0.57/36	1.99± 0.49/37	2.08± 0.56/36	/	/	/	/	18/36(in-lesion）21/36（in-segment）	13/37(in-lesion）12/37(in-segment）	/	/
4	Leos Pleva	2025	Circulation: Cardiovascular Interventions	Czech Republic	Machine permuted block method	/	Blind method for analysts	Yes	No	72	73	79	79	MagicTouch SCB	B. Braun PCB	69.7±9.6	68.0±10.6	56	16	59	14	ISR within DES and BMS（Including AMI）		2.25-5.0		12	12	/	/	0.596±0.83/79	0.62±0.781/79	/	/	/	/	/	/	2.34 (1.57–3.19)/79	2.22 (1.36–3.20)/79	/	/	/	/	/	/	/	/	25/79	24/79
5	Yundai Chen	2024	EuroIntervention	China	Computer generated(Random grouping after successful pre-expansion)	/	Blind method for analysts and patients	Yes	Sectional OCT	138	137	152	153	BioAscend JWMS BCB	B. Braun PCB	63.64±8.90	64.24±8.84	103	35	101	36	ISR within DES （Exclude AMI）		2.79±0.40/2.80±0.39		9	12	138/138	136/137	0.25±0.40/150	0.27±0.39/151	0.26±0.42/150	0.29±0.40/151	/	/	/	/	1.87±0.60/150	1.88±0.54/151	1.96±0.62/150	1.98±0.56/151	/	/	/	/	/	/	17/150	20/151
6	Robert A. Byrne, MB BCH,	2025	JACC: CARDIOVASCULAR INTERVENTIONS	Europe/Asia	Electronic case report form from the Web	Computer generated	Blind method for analysts	Yes	No	135	67	135	67	Biosensors Europe BCB	B. Braun PCB	68.9 ± 9.8	68.3 ±10.4	110	25	52	15	ISR within DES		≥2.5		6	12	/	/	0.54± 0.62/121（available data）	0.20 ±0.54/55	0.69±0.62/121	0.31±0.54/55	/	/	/	/	1.52± 0.70/121	1.81± 0.66/55	1.55± 0.72/121	1.96±0.73/55	/	/	/	/	/	/	41/121	6/55
7	Haiwei Liu	2025	JACC: CARDIOVASCULAR INTERVENTIONS	China	Interactive web response system(Random grouping after successful pre-expansion)	Computer generated	Blind method for analysts	Yes	No	130	128	149	141	B. Braun SCB	B. Braun PCB	63.8±9.3	63.7±8.5	95	35	97	31	ISR within DES(（Including 8AMI）		2.5-4.0		9	12	129/130	127/128	0.35±0.47/112	0.31±0.36/120	/	/	/	/	/	/	1.60±0.57/112	1.65±0.52/120	1.73±0.58/112	1.75±0.51/120	/	/	/	/	/	/	20/112	18/120
8	You Zhou	2025	EuroIntervention	China	Computer generated	/	Blind method for analysts	Yes	No	114	115	114	115	B. Braun SCB	Bingo PCB	66 (60-71)	64 (57-69)	85/69	29/22	86/69	29/25	de novo （ bifurcation lesions,Exclude STEMI）		2.0-2.5		9	9	113/114	115/115	/	/	/	/	/	/	/	/	/	/	/	/	/	/	/	/	/	/	4/91（PP）	12/94
9	Bruno Scheller（pooled analysis）	2022	Circulation: Cardiovascular Interventions	Germany/Switzerland/Malaysia	Closed envelope method with layered center(Random grouping after successful pre-expansion)		Blind method for analysts	Yes	No	50	51	52	52	B. Braun SCB	B. Braun PCB	67±12	63±12	43	7	39	12	ISR within DES（Exclude STEMI within 3d）		≥2.5		6	12	50/50	51/51	0.26±0.60/52	0.25±0.57/52	0.30±0.61/52	0.30±0.61/52	0.26±0.61/50	0.20±0.52/50	0.30±0.65/50	0.25±0.50/50	2.03±0.58/52	2.14±0.63	2.09±0.61/52	2.19±0.65/52	2.03±0.59/50	2.18±0.61/50	2.09±0.62/50	2.23±0.62/50	/	/	7/52	4/52
10	Qiyue Gao	2025	Journal of thoracic disease	China	Central randomized system	/	Blind method for analysts	Yes	No	119	117	119	117	Revita SCB	Bingo PCB	63.92±9.48	61.51±9.42	79	40	81	36	de novo （ bifurcation lesions,Exclude STEMI with 7d）		2.0-4.0		9	12			/	/	0.21±0.26/119	0.26±0.40/117	/	/	/	/	/	/
[truncated: 18 more columns]
